# Supplementary material for: Finite Element Analysis of Generalized Ligament Laxity on the Deterioration of Hallux Valgus Deformity (Bunion)
Source: Front Bioeng Biotechnol. 2020 Sep 8;8:571192. doi: 10.3389/fbioe.2020.571192 (PMC7505935; doi:10.3389/fbioe.2020.571192)
Supplement: Supplementary file 1 [file Table_1.xlsx]

## Sheet: Boundary Loading Conditions
Instant and Trial	Ground Reaction Force (N)			Tibial Inclination to ground (Radian)			Muscles Force
				Frontal plane	Transverse Plane	Sagittal Plane	Tibialis posterior	Tibialis Anterior	Flexor digitorum longus	Flexor hallucis longus	Peroneus Brevis	Peroneus longus	Extensor Digitorum Longus	Extensor Hallucis Longus	Gastrocnemius + Soleus
	Anterior (+)	Vertical	Lateral (+)	(+) indicates lateral angle to vertical axis at distal tibia	(+) indicates internal rotation of tibia	(+) indicates posterior angle to vertical axis at distal tibia	7 bundles (sum)	2 bundles (sum)	4 bundles (sum)				4 bundles (sum)		Via Achilles Tendon
Heelstrike instant
Trial 1	0.368342	13.9167	-1.01487	0.0777941	-0.113999	0.154001	125.803	134.696	17.1849	15.0698	23.75	86.8286	103.139	11.6378	183.65
Trial 2	1.13207	27.6736	-1.45492	0.0817735	-0.107955	0.159317	128.836	132.32	18.9206	17.0192	23.636	84.6538	99.4672	12.3571	182.364
Trial 3	-1.1022	29.3067	-0.855021	0.0340379	-0.0762987	0.182652	74.2628	148.884	15.652	13.6052	18.0487	58.8015	107.072	12.8121	234.649
Trial 4	0.207215	72.7581	-2.64443	0.0877991	-0.1696	0.206511	134.026	147.551	16.4745	15.2671	21.2732	81.1311	114.49	11.8922	202.152
Trial 5	6.32589	79.0371	-3.21525	0.0413636	-0.143554	0.0472813	144.554	108.98	13.7356	11.0723	20.8243	77.8059	109.692	11.9822	156.883
Neutral Stance Instant
Trial 1	-92.4439	631.061	-2.55263	0.0777479	0.0105655	0.00536675	193.468	128.63	29.9701	29.6248	18.1465	70.7665	95.9896	7.92442	427.235
Trial 2	-82.715	622.643	1.16672	0.0905693	-0.00671379	0.0108513	151.714	123.72	26.4853	27.1289	17.8676	72.5394	85.2566	8.27342	276.091
Trial 3	-89.083	574.003	-25.8972	0.0489819	0.0170241	-0.0057668	233.982	85.426	33.1404	26.0806	23.5546	91.528	78.3846	8.07609	202.157
Trial 4	-81.9024	647.845	-17.3667	0.0787188	-0.0152146	0.00860482	148.601	118.9	25.4813	27.5483	16.5309	62.8629	78.9858	8.4546	251.878
Trial 5	-44.7961	611.561	-25.4248	0.0606915	-0.0458967	0.00638363	267.307	176.07	21.4374	19.9681	39.7262	137.907	65.9358	7.8838	452.991
FirstPeak Instant
Trial 1	-97.1579	575.448	-15.1755	0.0773745	0.0633548	-0.0568388	165.861	225.558	25.4596	25.2981	26.1802	107.838	93.7316	9.1117	615.373
Trial 2	-79.9327	633.971	-1.42637	0.0914537	0.00990557	-0.0121538	149.346	128.452	24.7155	26.3294	17.4453	71.2532	71.7867	7.62934	308.593
Trial 3	-79.5741	650.798	-31.4996	0.0570908	0.073771	-0.0795466	194.485	130.399	25.1046	23.487	26.3167	104.533	54.2174	5.86887	374.167
Trial 4	-78.8227	650.984	-23.0602	0.0818114	-0.00807961	-0.0171873	142.163	119.866	24.2013	26.7259	17.116	61.9524	70.5902	8.01666	273.786
Trial 5	-74.0724	633.615	-18.5506	0.0566507	-0.0981261	0.0807028	256.956	181.001	25.611	23.5026	33.764	131.412	77.7262	7.5442	416.162
Midstance Instant
Trial 1	-10.4408	479.318	-22.765	0.102288	-0.0345986	-0.206493	239.954	39.3718	13.5483	21.6634	35.0968	101.89	31.9867	5.38516	786.18
Trial 2	-5.64279	509.121	-16.6604	0.114161	-0.0325235	-0.145985	266.307	56.714	17.2286	19.34	33.2728	93.4355	37.8967	6.43739	456.249
Trial 3	-10.9195	471.559	-30.5612	0.0888342	-0.00910862	-0.214125	227.207	40.54	18.7389	21.7343	25.4339	71.3929	18.4762	4.66767	860.839
Trial 4	-21.0821	506.318	-26.5711	0.10491	-0.0403562	-0.163083	296.394	44.8377	14.6572	15.9795	32.0825	92.8379	22.2213	4.49595	572.22
Trial 5	-7.39027	498.537	-20.6592	0.0781339	-0.0623542	-0.139307	228.484	49.305	17.4341	21.5573	28.474	75.2868	24.2677	5.06947	573.587
Heeloff Instant
Trial 1	-1.67944	541.279	-14.6947	0.106476	-0.0467784	-0.300626	169.617	16.9086	29.511	29.672	21.5719	70.6907	12.6582	4.1515	1859.06
Trial 2	0.404825	553.491	-6.37919	0.121511	-0.0641888	-0.257475	283.114	19.9834	29.9474	31.8284	20.57	58.2116	11.6196	3.95447	1515.84
Trial 3	2.74358	547.497	-21.3045	0.0942052	-0.0525643	-0.333032	191.191	17.3314	29.0068	30.5641	20.9803	62.5231	11.927	4.104	1999.09
Trial 4	-4.08379	552.915	-11.1605	0.113281	-0.0739456	-0.271359	311.17	18.5898	33.6311	28.6452	21.9977	87.4097	11.909	4.08747	1668.04
Trial 5	11.1131	548.821	-14.8526	0.0823033	-0.107436	-0.215223	259.103	19.6407	28.8914	31.8499	21.4428	67.656	12.7073	4.22404	1385.79
SecondPeak Instant
Trial 1	49.5052	634.893	-0.114964	0.0968288	-0.103239	-0.419841	155.278	15.6046	18.2712	13.9287	29.6786	97.0005	19.6567	5.46763	2337.04
Trial 2	52.1672	643.796	8.5	0.109937	-0.118246	-0.419192	241.764	17.9243	24.7704	18.3339	24.496	62.7537	15.0116	4.96882	2261.5
Trial 3	72.3345	664.272	-3.80291	0.0666321	-0.131737	-0.536176	203.134	28.7443	10.039	12.7808	29.8217	76.95	21.2366	7.44579	2064.25
Trial 4	61.7231	643.706	5.8778	0.0953664	-0.162693	-0.422029	178.728	18.5576	14.517	16.4073	28.8765	79.0888	19.3862	5.71509	2283.65
Trial 5	64.27	667.748	-0.963682	0.073328	-0.168577	-0.333087	233.16	19.5484	19.6991	17.2066	27.7201	79.1814	16.0878	5.05575	2371.94

## Sheet: HVA
Hallux Valgus Angle(Degree)
T: Trial number (Simulation Scheme)
		Laxity Level
		intact (0%)	0.2	0.4	0.6	0.8
First Peak	T1	32.03	33.1465	31.6394	31.5263	31.2827
	T2	33.4867	33.5144	33.4941	33.2282	32.2287
	T3	31.7764	31.647	31.4742	31.2419	30.9113
	T4	33.5421	33.5765	33.5866	33.4471	33.0898
	T5	33.1842	33.2003	33.1802	33.076	32.7933
Midstance	T1	30.6595	30.6879	31.6299	31.6671	30.8949
	T2	31.1675	31.1348	31.074	30.9353	30.736
	T3	31.7372	31.6242	31.4761	31.2928	31.0507
	T4	30.1905	30.0947	29.9574	29.781	29.5297
	T5	30.9177	30.7929	30.6144	30.3568	29.889
Heeloff	T1	30.5776	31.1162	32.2682	32.5394	33.0859
	T2	31.7433	31.7248	31.6963	31.6339	31.5276
	T3	32.8557	32.8078	32.7361	32.664	32.7279
	T4	32.0353	32.2018	31.9837	31.9644	31.9711
	T5	31.9079	31.7866	31.6383	31.4446	31.0894
SecondPeak	T1	32.7642	32.1015	32.8103	32.9352	32.8823
	T2	32.5206	32.4687	32.4119	32.3825	32.6725
	T3	33.9653	33.9756	34.0177	34.1583	34.6355
	T4	32.7776	32.7448	32.7151	32.7448	33.4959
	T5	32.3803	32.3816	32.3721	32.4052	32.4886

## Sheet: IMA
1-2 intermetatarsal angle(Degree)
T: Trial number (Simulation Scheme)
		Laxity Level
		intact (0%)	0.2	0.4	0.6	0.8
First Peak	T1	13.5574	13.7327	13.729	13.7285	14.2491
	T2	13.5226	13.6042	13.7151	13.8746	13.6216
	T3	13.6518	13.6738	13.7027	13.7452	13.8276
	T4	13.3694	13.4421	13.541	13.6761	13.8797
	T5	14.1392	14.2556	14.4052	14.6167	14.9497
Midstance	T1	12.257	12.3827	12.5448	12.6758	13.0264
	T2	12.873	12.8831	12.9005	12.94	13.0115
	T3	12.2393	12.2537	12.2781	12.3256	12.4085
	T4	12.9347	12.9426	12.9564	12.9837	13.0326
	T5	12.9549	12.971	12.9921	13.0303	13.1057
Heeloff	T1	12.1042	11.9652	11.997	12.4407	13.0598
	T2	11.9643	11.982	12.01	12.0601	12.1688
	T3	11.6953	11.7072	11.7312	11.7878	11.9549
	T4	12.0212	12.0423	12.0724	12.1288	12.2633
	T5	12.1822	12.2115	12.2469	12.3026	12.4202
SecondPeak	T1	12.1016	11.8773	11.6851	12.0019	12.3335
	T2	11.5054	11.5237	11.5497	11.6105	11.8213
	T3	11.2605	11.2757	11.3212	11.4415	11.6714
	T4	11.5437	11.5458	11.5741	11.6588	12.061
	T5	11.5836	11.6234	11.6826	11.7713	11.9831

## Sheet: MCJ Force
Joint force of the first metatarsocuneiform joint (N)
T: Trial number (Simulation Scheme)
		Laxity Level
		intact (0%)	0.2	0.4	0.6	0.8
First Peak	T1	165.571	169.897	175.65	182.777	193.563
	T2	101.518	101.995	102.489	102.225	102.7
	T3	132.22	134.837	137.984	141.936	148.124
	T4	93.6156	94.0968	94.7405	95.3948	96.9036
	T5	147.529	148.744	150.237	152.258	155.369
Midstance	T1	199.27	197.694	195.777	193.775	191.28
	T2	123.532	124.617	125.84	126.79	128.058
	T3	168.14	166.784	164.814	163.388	159.31
	T4	126.911	127.81	129.38	131.502	132.836
	T5	108.361	108.88	109.381	110.795	111.746
Heeloff	T1	319.918	319.553	317.408	312.024	298.843
	T2	230.169	230.657	230.518	228.134	220.651
	T3	367.278	365.468	362.208	355.623	338.59
	T4	312.963	313.605	312.998	310.091	302.023
	T5	215.802	215.824	214.145	211.208	204.161
SecondPeak	T1	533.754	529.571	521.71	501.549	454.753
	T2	463.401	459.295	452.371	437.28	398.924
	T3	647.602	631.961	609.142	581.664	577.663
	T4	520.41	516.177	506.156	485.217	473.727
	T5	452.778	447.3	437.842	420.581	381.677

## Sheet: MPJ Force
Joint force of the first metatarsophalangeal joint (N)
T: Trial number (Simulation Scheme)
		Laxity Level
		intact (0%)	0.2	0.4	0.6	0.8
First Peak	T1	34.2442	34.2663	34.1426	33.5463	31.3541
	T2	26.6237	26.7292	26.623	26.0204	24.2714
	T3	19.3237	19.2451	19.1079	18.8349	17.9322
	T4	26.6511	26.7522	26.7012	26.2757	24.6911
	T5	27.4449	27.4939	27.394	26.8546	24.9927
Midstance	T1	24.6344	23.9248	22.9908	21.6666	19.4074
	T2	16.3901	16.3685	16.2337	15.7002	14.5079
	T3	19.6102	19.0247	18.3489	17.52	16.0959
	T4	9.63737	9.62598	9.61183	9.50134	8.9656
	T5	11.5305	11.5299	11.5114	11.478	11.0608
Heeloff	T1	57.3636	54.9747	51.7324	47.6583	43.571
	T2	36.6709	36.1615	35.2709	33.5425	30.7035
	T3	88.2957	82.4039	74.6935	65.5942	55.6537
	T4	47.1596	46.006	44.5929	42.5691	40.0504
	T5	30.1629	29.5322	28.6838	27.5983	25.4888
SecondPeak	T1	119.828	109.436	96.527	80.6017	62.5963
	T2	124.029	113.08	99.579	81.6681	63.0521
	T3	205.958	174.814	141.325	113.783	89.7619
	T4	124.175	112.008	98.0676	80.8259	97.0635
	T5	66.461	63.0158	58.4323	55.917	49.313

## Sheet: MCJ Moment
Joint moment of the first metatarsocuneiform joint (N mm)
T: Trial number (Simulation Scheme)
Negative sign denotes abduction direction
		Laxity Level
		intact (0%)	0.2	0.4	0.6	0.8
First Peak	T1	-4570.58	-4862.76	-5269.53	-5838.22	-6794.46
	T2	-2503.28	-2558.88	-2637.18	-2761.64	-2995.87
	T3	-3994.81	-4214.64	-4505.11	-4906.52	-5575.03
	T4	-2341.05	-2393.16	-2467.61	-2585.38	-2805.55
	T5	-3939.17	-4061.66	-4234.7	-4510.36	-4983.84
Midstance	T1	-5448.41	-5573.37	-5750.21	-6033.73	-6501.9
	T2	-3211.3	-3297.35	-3419.9	-3632.37	-3991.11
	T3	-4885.9	-4990.62	-5124.87	-5347.4	-5644.64
	T4	-4139.67	-4270.72	-4460.69	-4746	-5143.86
	T5	-3462.27	-3597.3	-3765.63	-4039.97	-4487.51
Heeloff	T1	-10575.3	-10830.6	-11129.4	-11508.6	-12020.6
	T2	-6922.5	-7023.82	-7154.7	-7359.99	-7628.41
	T3	-11869.8	-12167.6	-12570.2	-13131.1	-13778.8
	T4	-9698.4	-9929.36	-10199.3	-10571.2	-11158.8
	T5	-6883.21	-7096.35	-7339.9	-7688.86	-8220.71
SecondPeak	T1	-21072.1	-21768.2	-22744.2	-23710.6	-23875.5
	T2	-16201.3	-16534.1	-16975.3	-17574.3	-17260
	T3	-28044.2	-28454.4	-29015.4	-29083.5	-28765.8
	T4	-19574.8	-20222.8	-20922.3	-21619.3	-20195.2
	T5	-16711.6	-16969.9	-17338.5	-17629.3	-17522.7

## Sheet: MPJ Moment
Joint moment of the first metatarsophalangeal joint (N mm)
T: Trial number (Simulation Scheme)
Negative sign denotes abduction direction
		Laxity Level
		intact (0%)	0.2	0.4	0.6	0.8
First Peak	T1	-721.588	-791.372	-885.364	-1007.43	-1159.04
	T2	-404.194	-436.621	-480.543	-549.742	-641.271
	T3	-463.133	-500.702	-550.372	-616.155	-700.509
	T4	-416.156	-447.628	-489.844	-549.903	-628.268
	T5	-560.95	-606.562	-667.152	-752.8	-859.16
Midstance	T1	-205.896	-241.987	-290.211	-353.125	-438.993
	T2	-163.485	-178.034	-200.255	-243.51	-305.132
	T3	-232.718	-260.17	-296.263	-343.768	-409.974
	T4	-213.542	-228.566	-249.56	-278.203	-312.728
	T5	-255.842	-280.486	-312.434	-359.418	-430.022
Heeloff	T1	-807.845	-857.463	-918.504	-1008.04	-1200.79
	T2	-367.061	-390.277	-422.605	-486.702	-599.006
	T3	-1041.99	-1107.41	-1190.23	-1307.73	-1485.74
	T4	-525.107	-569.287	-629.431	-721.697	-902.936
	T5	-477.072	-527.4	-591.585	-685.597	-835.683
SecondPeak	T1	-2710.06	-2767.85	-2836.44	-2855.74	-2804.64
	T2	-1738.28	-1778.37	-1824.1	-1862.42	-1753.23
	T3	-5532.18	-5200.1	-4818.69	-4326.05	-3377.18
	T4	-2323.81	-2386.98	-2443.04	-2440.16	-2568.66
	T5	-1202.55	-1250.61	-1330.24	-1508.82	-1692.22

## Sheet: MCJ Force Direction
Direction of the first metatarsocuneiform joint force (degree)
T: Trial number (Simulation Scheme)
Positive angle denotes angle medial to the anterior direction
		Laxity Level
		intact (0%)	0.2	0.4	0.6	0.8
First Peak	T1	14.7563	14.159	13.4294	12.4699	10.9905
	T2	16.4154	16.258	15.9636	15.1897	14.0038
	T3	13.7607	13.2028	12.5235	11.7185	10.5562
	T4	15.4857	15.3262	15.0751	14.5175	13.5933
	T5	18.4245	18.1344	17.7418	17.0824	15.9273
Midstance	T1	14.8047	14.3935	13.8637	13.086	11.9739
	T2	14.7333	14.592	14.3553	13.8124	12.9284
	T3	12.4845	12.0568	11.5004	10.7849	9.75388
	T4	9.65167	9.39226	9.09116	8.54082	7.64876
	T5	10.1617	9.64129	9.00381	8.12119	6.49738
Heeloff	T1	10.7242	10.3802	9.90547	9.11382	7.64668
	T2	10.4175	10.3277	10.1781	9.74619	8.8899
	T3	11.7596	11.314	10.6421	9.60829	7.87345
	T4	11.957	11.7124	11.3543	10.7372	9.60075
	T5	10.2901	9.84208	9.1805	8.19806	6.38804
SecondPeak	T1	9.92259	9.23001	8.13887	6.52249	4.05385
	T2	10.8623	10.4296	9.78795	8.62035	7.20027
	T3	9.01148	8.30329	7.17493	6.05015	5.7073
	T4	10.8143	10.1914	9.25683	7.80116	9.53761
	T5	10.0117	9.5435	8.76416	7.71194	5.65086

## Sheet: MPJ Force Direction
Direction of the first metatarsophalangeal joint force (degree)
T: Trial number (Simulation Scheme)
Positive angle denotes angle medial to the anterior direction
		Laxity Level
		intact (0%)	0.2	0.4	0.6	0.8
First Peak	T1	-7.54878	-8.18475	-9.16359	-10.7856	-14.1343
	T2	-7.2665	-7.78823	-8.56673	-9.87154	-12.3113
	T3	-8.51379	-9.16007	-10.0919	-11.5288	-14.3636
	T4	-7.61366	-8.11929	-8.86417	-10.0192	-12.2493
	T5	-7.78661	-8.49126	-9.49317	-11.1295	-14.0045
Midstance	T1	-1.48236	-2.22731	-3.33878	-5.03015	-8.21573
	T2	-3.5809	-3.9208	-4.51088	-5.80266	-8.34399
	T3	-3.37904	-4.1616	-5.20539	-6.67512	-9.36508
	T4	-6.51759	-6.95478	-7.60365	-8.71255	-11.0274
	T5	-7.78805	-8.44164	-9.34212	-10.7447	-13.5636
Heeloff	T1	-0.410966	-1.05251	-2.07179	-3.78224	-7.69795
	T2	-1.08764	-1.55209	-2.30859	-3.83522	-6.91048
	T3	0.359406	-0.213481	-1.17044	-2.94868	-6.64493
	T4	0.254831	-0.319134	-1.20639	-2.76769	-6.42952
	T5	-3.84625	-4.62746	-5.76498	-7.6207	-11.4165
SecondPeak	T1	0.104841	-0.66037	-1.8979	-4.09736	-8.62593
	T2	1.35451	0.790943	-0.0957882	-1.80181	-4.8891
	T3	-0.929095	-1.59553	-2.69653	-4.18249	-5.3167
	T4	0.955061	0.164233	-1.01431	-3.01001	-4.35756
	T5	1.57069	0.79984	-0.49227	-2.91184	-7.14121

## Sheet: Validation
Validation by comparing the maximum plantar pressure at dedicated regions between finite element prediction and experimental measurement
Corresponding Data for Figure 1a and 1b
Data pair	Finite element prediction (kPa)	Experimental Measurement (kPa)
1	579.7	730
2	337.1	164
3	123.2	296
4	219.6	252
5	332.7	143
6	337.2	483
7	330.8	406
8	489.2	152
9	497.7	677
10	367.4	290
11	364.5	300
12	479.7	828
13	165	110
14	249.8	351
15	232.1	206
16	413.4	162
17	425.2	513
18	312.5	318
19	566	220
20	566.1	617
21	301.5	168
22	409.5	470
23	608.2	773
24	299.1	253
25	128.7	172
26	206.5	123
27	398.2	184
28	389.9	393
29	311.8	258
30	511.6	160
31	521.6	592
32	339.8	110
33	345.9	587
